# Supplementary material for: Primordial Capsid and Spooled ssDNA Genome Structures Unravel Ancestral Events of Eukaryotic Viruses
Source: mBio. 2022 Jul 20;13(4):e00156-22. doi: 10.1128/mbio.00156-22 (PMC9426455; doi:10.1128/mbio.00156-22)
Supplement: DATA SET S1 [file mbio.00156-22-sd001.txt]

RMSD matrix based on multiple superpostion of jelly-roll folds
       1    2    3    4    5    6    7    8    9   10   11   12   13   14   15   16   17   18   19   20   21   22  
     --------------------------------------------------------------------------------------------------------------
  1|  ---  1.8  1.9  1.8  2.2  0.6  2.7  2.0  0.5  2.0  0.6  1.7  2.3  2.7  3.0  2.6  2.6  2.5  2.3  3.3  3.4  3.0
  2|  1.8  ---  0.7  0.4  2.2  1.9  2.9  1.6  1.9  1.6  1.9  1.5  2.3  3.1  3.6  3.1  3.0  2.9  2.4  3.6  3.8  3.2
  3|  1.9  0.7  ---  0.7  2.3  1.9  2.8  1.6  1.9  1.6  1.9  1.5  2.4  3.0  3.5  3.0  2.9  2.9  2.4  3.5  3.7  3.1
  4|  1.8  0.4  0.7  ---  2.2  1.9  2.8  1.5  1.9  1.5  1.9  1.4  2.3  3.0  3.5  3.0  2.9  2.8  2.4  3.6  3.8  3.2
  5|  2.2  2.2  2.3  2.2  ---  2.2  2.5  2.2  2.2  2.3  2.3  2.2  1.5  2.3  2.8  2.3  2.4  2.1  0.6  3.3  3.5  2.8
  6|  0.6  1.9  1.9  1.9  2.2  ---  2.7  1.9  0.3  1.9  0.4  1.7  2.3  2.7  3.1  2.6  2.7  2.5  2.3  3.1  3.3  2.9
  7|  2.7  2.9  2.8  2.8  2.5  2.7  ---  2.5  2.7  2.6  2.8  2.8  2.7  1.3  2.5  1.3  2.3  1.5  2.3  3.7  3.8  3.1
  8|  2.0  1.6  1.6  1.5  2.2  1.9  2.5  ---  1.9  0.8  1.9  1.6  2.1  2.6  3.0  2.5  2.7  2.4  2.2  3.6  3.9  3.3
  9|  0.5  1.9  1.9  1.9  2.2  0.3  2.7  1.9  ---  1.9  0.4  1.7  2.2  2.6  3.0  2.5  2.6  2.4  2.2  3.1  3.3  2.9
 10|  2.0  1.6  1.6  1.5  2.3  1.9  2.6  0.8  1.9  ---  2.0  1.6  2.1  2.7  3.0  2.6  2.7  2.5  2.4  3.5  3.7  3.1
 11|  0.6  1.9  1.9  1.9  2.3  0.4  2.8  1.9  0.4  2.0  ---  1.6  2.4  2.8  3.1  2.7  2.8  2.6  2.4  3.2  3.3  3.0
 12|  1.7  1.5  1.5  1.4  2.2  1.7  2.8  1.6  1.7  1.6  1.6  ---  2.2  2.9  3.2  2.9  2.9  2.7  2.3  3.4  3.6  3.2
 13|  2.3  2.3  2.4  2.3  1.5  2.3  2.7  2.1  2.2  2.1  2.4  2.2  ---  2.6  2.9  2.5  2.5  2.3  1.6  3.5  3.6  3.2
 14|  2.7  3.1  3.0  3.0  2.3  2.7  1.3  2.6  2.6  2.7  2.8  2.9  2.6  ---  2.0  1.0  2.1  1.4  2.1  3.5  3.6  3.0
 15|  3.0  3.6  3.5  3.5  2.8  3.1  2.5  3.0  3.0  3.0  3.1  3.2  2.9  2.0  ---  2.1  2.1  2.1  2.7  3.9  3.9  3.4
 16|  2.6  3.1  3.0  3.0  2.3  2.6  1.3  2.5  2.5  2.6  2.7  2.9  2.5  1.0  2.1  ---  2.2  1.2  2.2  3.5  3.6  3.1
 17|  2.6  3.0  2.9  2.9  2.4  2.7  2.3  2.7  2.6  2.7  2.8  2.9  2.5  2.1  2.1  2.2  ---  2.0  2.3  3.7  3.8  3.2
 18|  2.5  2.9  2.9  2.8  2.1  2.5  1.5  2.4  2.4  2.5  2.6  2.7  2.3  1.4  2.1  1.2  2.0  ---  1.9  3.6  3.7  3.1
 19|  2.3  2.4  2.4  2.4  0.6  2.3  2.3  2.2  2.2  2.4  2.4  2.3  1.6  2.1  2.7  2.2  2.3  1.9  ---  3.4  3.6  2.9
 20|  3.3  3.6  3.5  3.6  3.3  3.1  3.7  3.6  3.1  3.5  3.2  3.4  3.5  3.5  3.9  3.5  3.7  3.6  3.4  ---  1.0  1.9
 21|  3.4  3.8  3.7  3.8  3.5  3.3  3.8  3.9  3.3  3.7  3.3  3.6  3.6  3.6  3.9  3.6  3.8  3.7  3.6  1.0  ---  2.0
 22|  3.0  3.2  3.1  3.2  2.8  2.9  3.1  3.3  2.9  3.1  3.0  3.2  3.2  3.0  3.4  3.1  3.2  3.1  2.9  1.9  2.0  ---

RMSD matrix based on multiple superpostion of full-length chains
       1    2    3    4    5    6    7    8    9   10   11   12   13   14   15   16   17   18   19   20   21   22  
     --------------------------------------------------------------------------------------------------------------
  1|  --- 11.4 10.6 11.2  3.8  0.8  3.5  3.6  0.8  3.6  0.8  2.4  3.6  3.2  3.7  3.5  3.7  3.5  3.8  4.7  4.7  4.6
  2| 11.4  ---  3.2  0.8 11.9 11.6 12.3 11.9 11.6 12.0 11.6 11.5 11.7 12.1 12.2 12.2 12.7 12.3 11.9 12.8 12.8 12.6
  3| 10.6  3.2  ---  2.7 11.0 10.8 11.3 10.9 10.8 10.9 10.7 10.6 10.9 11.1 11.2 11.2 11.7 11.4 11.0 11.9 11.9 11.7
  4| 11.2  0.8  2.7  --- 11.6 11.4 12.0 11.7 11.4 11.7 11.4 11.3 11.5 11.8 12.0 11.9 12.4 12.1 11.7 12.6 12.6 12.4
  5|  3.8 11.9 11.0 11.6  ---  3.9  2.8  3.0  3.9  3.1  3.9  3.4  1.4  2.8  2.9  2.8  3.1  2.8  1.0  4.4  4.4  3.9
  6|  0.8 11.6 10.8 11.4  3.9  ---  3.6  3.5  0.3  3.6  0.5  2.4  3.7  3.3  3.8  3.5  3.8  3.5  3.9  4.8  4.8  4.7
  7|  3.5 12.3 11.3 12.0  2.8  3.6  ---  2.9  3.6  3.0  3.6  3.4  3.0  1.7  2.2  1.5  2.0  1.7  2.9  4.3  4.3  3.7
  8|  3.6 11.9 10.9 11.7  3.0  3.5  2.9  ---  3.5  1.0  3.5  3.3  3.2  3.0  3.3  2.6  2.8  2.7  3.1  4.9  4.9  4.5
  9|  0.8 11.6 10.8 11.4  3.9  0.3  3.6  3.5  ---  3.6  0.5  2.4  3.6  3.2  3.7  3.4  3.7  3.5  3.8  4.7  4.8  4.6
 10|  3.6 12.0 10.9 11.7  3.1  3.6  3.0  1.0  3.6  ---  3.6  3.4  3.2  3.2  3.3  2.7  2.9  2.8  3.2  4.8  4.8  4.4
 11|  0.8 11.6 10.7 11.4  3.9  0.5  3.6  3.5  0.5  3.6  ---  2.3  3.7  3.3  3.8  3.5  3.8  3.5  3.9  4.8  4.8  4.7
 12|  2.4 11.5 10.6 11.3  3.4  2.4  3.4  3.3  2.4  3.4  2.3  ---  3.2  3.2  3.7  3.5  3.8  3.4  3.5  4.4  4.4  4.3
 13|  3.6 11.7 10.9 11.5  1.4  3.7  3.0  3.2  3.6  3.2  3.7  3.2  ---  3.0  3.1  3.0  3.4  3.1  1.7  4.4  4.4  4.0
 14|  3.2 12.1 11.1 11.8  2.8  3.3  1.7  3.0  3.2  3.2  3.3  3.2  3.0  ---  1.8  1.3  2.0  1.5  2.7  4.2  4.2  3.9
 15|  3.7 12.2 11.2 12.0  2.9  3.8  2.2  3.3  3.7  3.3  3.8  3.7  3.1  1.8  ---  1.8  2.0  2.1  2.8  4.4  4.4  3.9
 16|  3.5 12.2 11.2 11.9  2.8  3.5  1.5  2.6  3.4  2.7  3.5  3.5  3.0  1.3  1.8  ---  2.1  1.3  2.8  4.3  4.3  3.8
 17|  3.7 12.7 11.7 12.4  3.1  3.8  2.0  2.8  3.7  2.9  3.8  3.8  3.4  2.0  2.0  2.1  ---  1.8  3.2  4.5  4.5  4.2
 18|  3.5 12.3 11.4 12.1  2.8  3.5  1.7  2.7  3.5  2.8  3.5  3.4  3.1  1.5  2.1  1.3  1.8  ---  2.8  4.5  4.5  4.2
 19|  3.8 11.9 11.0 11.7  1.0  3.9  2.9  3.1  3.8  3.2  3.9  3.5  1.7  2.7  2.8  2.8  3.2  2.8  ---  4.5  4.5  4.0
 20|  4.7 12.8 11.9 12.6  4.4  4.8  4.3  4.9  4.7  4.8  4.8  4.4  4.4  4.2  4.4  4.3  4.5  4.5  4.5  ---  1.2  2.7
 21|  4.7 12.8 11.9 12.6  4.4  4.8  4.3  4.9  4.8  4.8  4.8  4.4  4.4  4.2  4.4  4.3  4.5  4.5  4.5  1.2  ---  2.6
 22|  4.6 12.6 11.7 12.4  3.9  4.7  3.7  4.5  4.6  4.4  4.7  4.3  4.0  3.9  3.9  3.8  4.2  4.2  4.0  2.7  2.6  ---
